# Supplementary material for: Epidemiology Update of Hepatitis E Virus (HEV) in Uruguay: Subtyping, Environmental Surveillance and Zoonotic Transmission
Source: Viruses. 2023 Sep 27;15(10):2006. doi: 10.3390/v15102006 (PMC10612089; doi:10.3390/v15102006)
Supplement: Supplementary file 1 [file viruses-15-02006-s001.zip]

Archive with 1 entries (1 files):
- viruses-2618304-supplementary.pdf
